# Supplementary material for: Cytosine base editors (CBEs) for inducing targeted DNA base editing in Nicotiana benthamiana
Source: BMC Plant Biol. 2023 Jun 7;23:305. doi: 10.1186/s12870-023-04322-8 (PMC10245509; doi:10.1186/s12870-023-04322-8)
Supplement: Supplementary file 12 — Additional file 12: Table S1. The target sequences (T1 ~ T14) used in this study. Red letters indicated the PAM sequence of sgRNA. [file 12870_2023_4322_MOESM12_ESM.xlsx]

## Sheet: T1-T14
Target	Sequence	positions
T1	CTCCAAAAATGTCCCACCATTGG	C1,C3,C4,C13,C14,C15,C17,C18
T2	TGTAGCCAAAACATAAAGGAAGG	C6,C7,C12
T3	AAATGATCCGTTAACAGAAGTGG	C8,C9,C15
T4	CGTTCCTAATTCTTTGTTCAGGG	C1,C5,C6,C12,C19
T5	GTTCCTAATTCTTTGTTCAGGGG	C4,C5,C11,C18
T6	GAGTTACTGCAAATTGAGTTGGG	C7,C10
T7	TGCAAATTGAGTTGGGAGTGAGG	C3
T8	CTGGACCTTCCTTTATGTTTTGG	C1,C6,C7,C10,C11
T9	CAATTTGCAGTAACTCGCACTGG	C1,C8,C14,C16,C18,C20
T10	CGAGTTACTGCAAATTGAGTTGG	C1,C8,C11
T11	ATACCCCTGAACAAAGAATTAGG	C4,C5,C6,C7,C12
T12	ATGCACTAGATAAGCAAAGAAGG	C4,C6,C15
T13	GGTTTGGCCACTTCTGTTAACGG	C8,C9,C11,C14
T14	GATGCCTGAATTTGGTGGTTTGG	C5,C6
