# Supplementary material for: Cytosine base editors (CBEs) for inducing targeted DNA base editing in Nicotiana benthamiana
Source: BMC Plant Biol. 2023 Jun 7;23:305. doi: 10.1186/s12870-023-04322-8 (PMC10245509; doi:10.1186/s12870-023-04322-8)
Supplement: Supplementary file 13 — Additional file 13: Table S2. Detail for all pairs of primers used in this study. [file 12870_2023_4322_MOESM13_ESM.xlsx]

## Sheet: F1 and F2
Primer name	Sequences
F1	TATGGTAGGAAGAGCCAATG
F2	GTATAAACCGCCAAGGAGT

## Sheet: Primer used to construct vector
Primer name	Sequences
A3A-F	CATTTACAATTACGGATCCATGGAAGCTTCTCCTGCTTCTG
A3A-R	AGTACTTCTTGTCGGATCCCTGCAGAGATTCAGGAGTAGCAGAT
nCas9-F	CATTTACAATTACGGATCCGACAAGAAGTACTCCATCGGCCTCGCCAT
nCas9-R	CTCATTAAAGCAGGACTCTAGGGACTAGT
UGI-F	TAAGAAGAAGAAGACTAGTTCAGGAGGATCTGGAGGTTCGG
UGI-R	CAGGACTCTAGGGACTAGTACTTTCCTTTTCTTCTTTGGTTCAAACTCTGATCC
Y130F-F	CATTTACAATTACGGATCCATGCCTAAGAAGAAACGAAAAGTGGAAGCGT
Y130F-R	AGTACTTCTTGTCGGATCtCGAACCGCCAGAAGAACCCCCTGATG
R33A-F	CATTTACAATTACGGATCCATGCCTAAGAAGAAAAGAAAAGTATCCTCTGAAACTG
R33A-R	AGTACTTCTTGTCGGATCTGGAGCCCCCAGATGAACCCCCTGAGCT
SP-DL	GTCGTGCTCCACATGTTGACCGG
SP-R	CCCGACATAGATGCAATAACTTC

## Sheet: Off-target site detection prime
Name	Sequence
T2-1-P1	CCTTCAAGAAAGAACCCTAGTTTTCTCC
T2-1-P2	CCATATTATTTCCCCACACCCCAAATATACC
T2-2-P1	GCAGATATAAAAGGAGGAAGTAACGTAACG
T2-2-P2	GGTAATGTCGTGCATTTGTTACTATGTTATAATTTCC
T2-3-P1	CACATACATAGTATTATTTTGTGATGAAGCAGG
T2-3-P2	GGTAGTATGTACGCAGACCTTACCTCTAC
T2-4-P1	GCCTCTAGAAAGATAATATCTTAGGCTTAATGAAGTG
T2-4-P2	CTGGAATATTTTCCGAATTTTGAACAATATTTTCG
T2-5-P1	GCAATAGCATATGTGAAAATGGTGGTTACC
T2-5-P2	CTCTTGGAGGGTGGTGATACAATCC
T6-6-P1	CCTTTCTATTGAGTAAGGAAAATCAGTTCCC
T6-6-P2	GCTTTGACCAAAATTACATTTTTTGGTTAAACAC
T6-7-P1	CCAATGCAAGTATGAAGAACAAGATTCAAGG
T6-7-P2	GCTTCCCCTATTATTACTTCAGGTACTTTGC
T6-8-P1	CCGTTTGAATTTGGATCTCTTAATTAAAGTGAGTC
T6-8-P2	GGTTCAAAACCATAGGTTATGGACAACAATTG
T6-9-P1	CCTATTCTTTAAGTGGTCAGTTTTCCCTCAG
T6-9-P2	CCATGGACTGGTAGCTAGAAAGAAATTGC
